# Supplementary material for: Are sympatrically speciating Midas cichlid fish special? Patterns of morphological and genetic variation in the closely related species Archocentrus centrarchus
Source: Ecol Evol. 2016 May 20;6(12):4102–14. doi: 10.1002/ece3.2184 (PMC4877357; doi:10.1002/ece3.2184)
Supplement: Supplementary file 1 — Appendix S1. Detailed breakdown of the individual specimens used in this study. [file ECE3-6-4102-s001.xlsx]

## Sheet: Foglio1
ID	Lake	Body shape	Pharyngeal jaw shape	mtDNA control region	Microsatellites
AMCK14494	Xiloá	X	X	X
AMCK14495	Xiloá	X	X	X
AMCK14496	Xiloá	X	X	X
AMCK14497	Xiloá	X	X	X
AMCK14498	Xiloá	X	X
AMCK14499	Xiloá	X	X	X
AMCK14500	Xiloá	X	X	X
AMCK14501	Xiloá	X	X	X
AMCK14502	Xiloá	X	X	X
AMCK14503	Xiloá	X	X	X	X
AMCK14504	Xiloá	X		X	X
AMCK14505	Xiloá	X		X	X
AMCK14506	Xiloá	X		X	X
AMCK14507	Xiloá	X		X	X
AMCK14508	Xiloá	X		X	X
AMCK14509	Xiloá	X		X	X
AMCK14510	Xiloá	X			X
AMCK14511	Xiloá	X			X
AMCK14512	Xiloá	X		X	X
AMCK14513	Xiloá	X		X	X
AMCK14514	Xiloá	X	X	X	X
AMCK14515	Xiloá	X	X	X
AMCK14516	Xiloá	X	X	X	X
AMCK14517	Xiloá	X			X
AMCK14518	Xiloá	X	X	X
AMCK14519	Xiloá	X	X	X	X
AMCK14520	Xiloá	X	X	X	X
AMCK14521	Xiloá	X	X	X	X
AMCK14522	Xiloá	X	X	X	X
AMCK14523	Xiloá	X	X		X
AMCK14524	Xiloá	X	X	X	X
AMCK14525	Xiloá	X	X	X
AMCK14526	Xiloá	X	X	X
AMCK14527	Xiloá	X	X	X	X
AMCK14528	Xiloá		X	X	X
AMCK14529	Xiloá	X	X	X	X
AMCK14530	Xiloá	X	X	X	X
AMCK14531	Xiloá	X	X	X	X
AMCK14532	Xiloá	X	X	X	X
AMCK14533	Xiloá	X	X	X	X
AMCK14534	Xiloá	X	X	X	X
AMCK14535	Xiloá	X		X	X
AMCK14536	Xiloá	X		X	X
AMCK14537	Xiloá	X		X	X
AMCK14538	Xiloá	X		X	X
AMCK14608	Managua	X	X		X
AMCK14609	Managua	X	X	X	X
AMCK14610	Managua	X	X	X	X
AMCK14611	Managua	X	X		X
AMCK14612	Managua	X	X	X	X
AMCK14613	Managua	X	X	X	X
AMCK14614	Managua				X
AMCK14615	Managua		X	X	X
AMCK14616	Managua			X	X
AMCK14617	Managua		X	X	X
AMCK14618	Managua		X	X	X
AMCK14741	Managua	X	X	X	X
AMCK14742	Managua	X	X	X	X
AMCK14743	Managua	X	X	X	X
AMCK14744	Managua	X	X	X	X
AMCK14745	Managua	X	X	X	X
AMCK14746	Managua	X	X	X
AMCK14747	Managua	X	X	X	X
AMCK14748	Managua	X		X	X
AMCK14749	Managua		X	X	X
AMCK14750	Managua	X	X	X	X
AMCK14751	Managua		X		X
AMCK14752	Managua	X	X	X	X
AMCK14753	Managua			X	X
AMCK14754	Managua		X	X	X
AMCK14755	Managua	X	X	X	X
