# Supplementary material for: Are sympatrically speciating Midas cichlid fish special? Patterns of morphological and genetic variation in the closely related species Archocentrus centrarchus
Source: Ecol Evol. 2016 May 20;6(12):4102–14. doi: 10.1002/ece3.2184 (PMC4877357; doi:10.1002/ece3.2184)
Supplement: Supplementary file 5 — Appendix S5. Results of the analysis performed in GeneClass. [file ECE3-6-4102-s005.xlsx]

## Sheet: GENECLASS results
Specimen	Lake	Xiloá probability	Managua probability	Number of loci	Used loci	Missing loci
AMCK14503	Xiloá	0.14012	0.00286	9	Abur82 Abur151 Unh011 M1M M7 M12 Unh013 TmoM7 M2	Abur28 BurtKit Abur162
AMCK14504	Xiloá	0.66844	0.00063	11	Abur82 Abur151 Unh011 Abur28 M7 M12 BurtKit Unh013 Abur162 TmoM7 M2	M1M
AMCK14505	Xiloá	0.29629	0.0031	11	Abur82 Abur151 Unh011 Abur28 M7 M12 BurtKit Unh013 Abur162 TmoM7 M2	M1M
AMCK14506	Xiloá	0.16851	0.01872	11	Abur82 Abur151 Unh011 Abur28 M1M M12 BurtKit Unh013 Abur162 TmoM7 M2	M7
AMCK14507	Xiloá	0.52639	0.00193	11	Abur82 Abur151 Unh011 Abur28 M1M M7 M12 BurtKit Unh013 TmoM7 M2	Abur162
AMCK14508	Xiloá	0.54755	0	12	Abur82 Abur151 Unh011 Abur28 M1M M7 M12 BurtKit Unh013 Abur162 TmoM7 M2
AMCK14509	Xiloá	0.03374	0	12	Abur82 Abur151 Unh011 Abur28 M1M M7 M12 BurtKit Unh013 Abur162 TmoM7 M2
AMCK14510	Xiloá	0.23604	1e-05	10	Abur82 Abur151 Unh011 Abur28 M7 M12 BurtKit Abur162 TmoM7 M2	M1M Unh013
AMCK14511	Xiloá	0.21124	0.00229	12	Abur82 Abur151 Unh011 Abur28 M1M M7 M12 BurtKit Unh013 Abur162 TmoM7 M2
AMCK14512	Xiloá	0.32512	0.00526	12	Abur82 Abur151 Unh011 Abur28 M1M M7 M12 BurtKit Unh013 Abur162 TmoM7 M2
AMCK14513	Xiloá	0.39485	0.00264	12	Abur82 Abur151 Unh011 Abur28 M1M M7 M12 BurtKit Unh013 Abur162 TmoM7 M2
AMCK14514	Xiloá	0.14961	0.00107	12	Abur82 Abur151 Unh011 Abur28 M1M M7 M12 BurtKit Unh013 Abur162 TmoM7 M2
AMCK14516	Xiloá	0.59745	0.00018	9	Abur82 Abur151 Unh011 M1M M7 M12 Unh013 TmoM7 M2	Abur28 BurtKit Abur162
AMCK14517	Xiloá	0.01409	0	11	Abur82 Abur151 Unh011 Abur28 M1M M7 M12 BurtKit Unh013 TmoM7 M2	Abur162
AMCK14519	Xiloá	0.65088	0.12539	10	Abur82 Abur151 Unh011 Abur28 M7 M12 BurtKit Unh013 TmoM7 M2	M1M Abur162
AMCK14520	Xiloá	0.35048	1e-05	11	Abur82 Abur151 Abur28 M1M M7 M12 BurtKit Unh013 Abur162 TmoM7 M2	Unh011
AMCK14521	Xiloá	0.0159	0	11	Abur82 Abur151 Unh011 M1M M7 M12 BurtKit Unh013 Abur162 TmoM7 M2	Abur28
AMCK14522	Xiloá	0.95134	0.00826	7	Abur82 Abur151 Unh011 M7 M12 TmoM7 M2	Abur28 M1M BurtKit Unh013 Abur162
AMCK14523	Xiloá	0.33768	6e-05	12	Abur82 Abur151 Unh011 Abur28 M1M M7 M12 BurtKit Unh013 Abur162 TmoM7 M2
AMCK14524	Xiloá	0.04669	0	12	Abur82 Abur151 Unh011 Abur28 M1M M7 M12 BurtKit Unh013 Abur162 TmoM7 M2
AMCK14527	Xiloá	0.87789	0.00146	11	Abur82 Abur151 Unh011 Abur28 M1M M7 M12 BurtKit Unh013 TmoM7 M2	Abur162
AMCK14528	Xiloá	0.69887	6e-05	12	Abur82 Abur151 Unh011 Abur28 M1M M7 M12 BurtKit Unh013 Abur162 TmoM7 M2
AMCK14529	Xiloá	0.31133	0.00023	12	Abur82 Abur151 Unh011 Abur28 M1M M7 M12 BurtKit Unh013 Abur162 TmoM7 M2
AMCK14530	Xiloá	0.00019	0	12	Abur82 Abur151 Unh011 Abur28 M1M M7 M12 BurtKit Unh013 Abur162 TmoM7 M2
AMCK14531	Xiloá	0.60204	0.06208	12	Abur82 Abur151 Unh011 Abur28 M1M M7 M12 BurtKit Unh013 Abur162 TmoM7 M2
AMCK14532	Xiloá	0.62362	0.01154	12	Abur82 Abur151 Unh011 Abur28 M1M M7 M12 BurtKit Unh013 Abur162 TmoM7 M2
AMCK14533	Xiloá	0.21437	0.00984	11	Abur82 Abur151 Unh011 Abur28 M7 M12 BurtKit Unh013 Abur162 TmoM7 M2	M1M
AMCK14534	Xiloá	0.14575	2e-05	12	Abur82 Abur151 Unh011 Abur28 M1M M7 M12 BurtKit Unh013 Abur162 TmoM7 M2
AMCK14535	Xiloá	0.46246	0	12	Abur82 Abur151 Unh011 Abur28 M1M M7 M12 BurtKit Unh013 Abur162 TmoM7 M2
AMCK14536	Xiloá	0.30234	6e-05	12	Abur82 Abur151 Unh011 Abur28 M1M M7 M12 BurtKit Unh013 Abur162 TmoM7 M2
AMCK14537	Xiloá	0.8155	0	11	Abur82 Abur151 Unh011 Abur28 M1M M7 M12 BurtKit Unh013 TmoM7 M2	Abur162
AMCK14538	Xiloá	0.38296	0.00245	12	Abur82 Abur151 Unh011 Abur28 M1M M7 M12 BurtKit Unh013 Abur162 TmoM7 M2
AMCK14608	Managua	0.00073	0.13767	11	Abur82 Abur151 Unh011 Abur28 M7 M12 BurtKit Unh013 Abur162 TmoM7 M2	M1M
AMCK14609	Managua	0	0.45255	10	Abur82 Abur151 Unh011 Abur28 M7 M12 BurtKit Unh013 Abur162 M2	M1M TmoM7
AMCK14610	Managua	0	0.12958	12	Abur82 Abur151 Unh011 Abur28 M1M M7 M12 BurtKit Unh013 Abur162 TmoM7 M2
AMCK14611	Managua	0	0.16162	10	Abur82 Abur151 Unh011 Abur28 M1M M7 M12 Unh013 TmoM7 M2	BurtKit Abur162
AMCK14612	Managua	0	0.05943	11	Abur82 Abur151 Abur28 M1M M7 M12 BurtKit Unh013 Abur162 TmoM7 M2	Unh011
AMCK14613	Managua	0	0.36157	10	Abur82 Abur151 Unh011 Abur28 M1M M12 BurtKit Unh013 TmoM7 M2	M7 Abur162
AMCK14614	Managua	0	0.28619	12	Abur82 Abur151 Unh011 Abur28 M1M M7 M12 BurtKit Unh013 Abur162 TmoM7 M2
AMCK14615	Managua	0	0.2379	9	Abur82 Abur151 Unh011 M1M M7 M12 Abur162 TmoM7 M2	Abur28 BurtKit Unh013
AMCK14616	Managua	0	0.04207	9	Abur82 Abur151 Unh011 Abur28 BurtKit Unh013 Abur162 TmoM7 M2	M1M M7 M12
AMCK14617	Managua	0	0.46971	10	Abur82 Abur151 Unh011 Abur28 M7 M12 BurtKit Abur162 TmoM7 M2	M1M Unh013
AMCK14618	Managua	0	0.14367	12	Abur82 Abur151 Unh011 Abur28 M1M M7 M12 BurtKit Unh013 Abur162 TmoM7 M2
AMCK14741	Managua	0	0.35035	11	Abur82 Abur151 Unh011 Abur28 M1M M7 M12 BurtKit Abur162 TmoM7 M2	Unh013
AMCK14742	Managua	0	0.51224	12	Abur82 Abur151 Unh011 Abur28 M1M M7 M12 BurtKit Unh013 Abur162 TmoM7 M2
AMCK14743	Managua	0	0.0632	11	Abur82 Abur151 Unh011 Abur28 M1M M12 BurtKit Unh013 Abur162 TmoM7 M2	M7
AMCK14744	Managua	0	0.51827	8	Abur82 Unh011 M1M M7 M12 Abur162 TmoM7 M2	Abur151 Abur28 BurtKit Unh013
AMCK14745	Managua	0	0.02167	10	Abur82 Abur28 M1M M7 M12 BurtKit Unh013 Abur162 TmoM7 M2	Abur151 Unh011
AMCK14747	Managua	0	0.16914	8	Abur82 Abur151 Unh011 M1M M12 Unh013 TmoM7 M2	Abur28 M7 BurtKit Abur162
AMCK14748	Managua	0	0.16782	11	Abur82 Abur151 Unh011 Abur28 M1M M12 BurtKit Unh013 Abur162 TmoM7 M2	M7
AMCK14749	Managua	0	0.28607	8	Abur82 Abur151 Abur28 M12 BurtKit Unh013 TmoM7 M2	Unh011 M1M M7 Abur162
AMCK14750	Managua	0	0.41457	12	Abur82 Abur151 Unh011 Abur28 M1M M7 M12 BurtKit Unh013 Abur162 TmoM7 M2
AMCK14751	Managua	0	0.2012	12	Abur82 Abur151 Unh011 Abur28 M1M M7 M12 BurtKit Unh013 Abur162 TmoM7 M2
AMCK14752	Managua	0	0.01153	12	Abur82 Abur151 Unh011 Abur28 M1M M7 M12 BurtKit Unh013 Abur162 TmoM7 M2
AMCK14753	Managua	0.00012	0.439	11	Abur82 Abur151 Unh011 Abur28 M1M M7 M12 BurtKit Unh013 TmoM7 M2	Abur162
AMCK14754	Managua	0	0.12097	12	Abur82 Abur151 Unh011 Abur28 M1M M7 M12 BurtKit Unh013 Abur162 TmoM7 M2
AMCK14755	Managua	0	0.26248	9	Abur82 Abur151 Unh011 Abur28 M1M M12 Unh013 TmoM7 M2	M7 BurtKit Abur162
