# Supplementary material for: Are sympatrically speciating Midas cichlid fish special? Patterns of morphological and genetic variation in the closely related species Archocentrus centrarchus
Source: Ecol Evol. 2016 May 20;6(12):4102–14. doi: 10.1002/ece3.2184 (PMC4877357; doi:10.1002/ece3.2184)
Supplement: Supplementary file 6 — Appendix S6. Overlap of the clustering obtained using different genetic and morphometric traits. [file ECE3-6-4102-s006.xlsx]

## Sheet: Foglio1
		mtDNA control region			microsatellites (STRUCTURE)			Body shape
		All	Managua	Xiloá	All	Managua	Xiloá	All	Managua	Xiloá
mtDNA control region	All
	Managua
	Xiloá
Microsatellites (STRUCTURE)	All	0.0096 (p=0.32)
	Managua		0 (p=0.43)
	Xiloá			0 (p=0.43)
Body shape	All	0 (p=0.45)			0 (p=0.055)
	Managua		0 (p=0.5)			NaN
	Xiloá			0.025 (p=0.33)			0 (p=0.06)
Pharyngeal jaw shape	All	0 (p=0.44)			0 (p=0.33)			NaN
	Managua		0.208 (p=0.04)			0 (p=0.39)			0 (p=0.4)
	Xiloá			0.057 (p=0.19)			0 (p=0.32)			0.055 (p=0.1)
